# Supplementary material for: Characterisation of Modular Polyketide Synthases Designed to Make Pentaene Analogues of Amphotericin B
Source: Molecules. 2024 Mar 21;29(6):1396. doi: 10.3390/molecules29061396 (PMC10974182; doi:10.3390/molecules29061396)
Supplement: Supplementary file 1 [file molecules-29-01396-s001.zip]

Archive with 1 entries (1 files):
- molecules-2918286-supplementary.pdf
